# Supplementary material for: Synergistic and individual effects of RNase E, II, and R in the regulation of Escherichia coli growth and metabolism
Source: Appl Environ Microbiol. 2026 Jun 26;92(7):e00090-26. doi: 10.1128/aem.00090-26 (PMC13390384; doi:10.1128/aem.00090-26)
Supplement: Table S2 — Additional information on quantitative RT-PCR and qPCR experiments. [file aem.00090-26-s0002.xlsx]

## Sheet: Table S2
Table S2: Additional information on quantitative RT-qPCR and qPCR experiments.
Minimum Information for Publication of Quantitative Real-Time PCR Experiments (MIQE)
Complete thermocycling parameters
Reaction on 5 µL of sample in 25 µL (volume total).
Temperature	Time (min:sec)
95°C	05:00:00
95°C	00:10:00	x45
60°C	00:10:00
72°C	00:10:00
65°C to 97°C	Ramp Rate 2.2°C/sec
Contamination assessment: raw Cq values on 5 ng total RNA before and after Dnase I treatment
Sample	Raw Cq value before DNase	Raw Cq value after DNase	∆Cq DNase treatment.
Parent. glc Rep 1 T0	16.8	33.91	17.11
Parent. glc Rep 2 T0	16.86	33.48	16.62
Parent. xyl Rep 1 T0	16.73	33.79	17.06
Parent. xyl Rep 2 T0	16.49	33.03	16.54
rne1-578/∆rnb glc Rep 1 T0	16.06	33.04	16.98
rne1-578/∆rnb glc Rep 2 T0	15.97	32.84	16.87
rne1-578/∆rnb xyl Rep 1 T0	16.1	33.62	17.52
rne1-578/∆rnb xyl Rep 2 T0	16.26	27.73	11.47
For SYBR Green I, Cq of the NTC: raw Cq using each primer pair against water (4 replicates).
Cq ihfB	Cq msfGFP	Cq maeA
33.22	32.11	34.35
29.63	30	40
34.29	40	33.81
35.22	33.04	32.82
Cq variation at LOD for calibration curves with slope
Purified genomic DNA (pg)	log(DNA)	Cq ihfB
750000	5.87506	10.88
75000	4.87506	14.19
7500	3.87506	17.65
750	2.87506	21.06
75	1.87506	24.23
7.5	0.875061	27.79
0.75	-0.124939	31.25
	Slope	-3.38893
	R²	0.999875
	PCR Efficiency (%)	97.2779
Purified plasmid carrying msfGFP (pg)	log(DNA)	Cq msfGFP
255	2.40654	10.56
25.5	1.40654	12.16
2.55	0.40654	14.94
0.255	-0.59346	18.62
0.0255	-1.59346	21.95
0.00255	-2.59346	25.49
	Slope	-3.07714
	R²	0.987176
	PCR Efficiency (%)	111.338
Purified genomic DNA (pg)	log(DNA)	Cq maeA
750000	5.87506	10.34
75000	4.87506	13.75
7500	3.87506	17.15
750	2.87506	20.68
75	1.87506	24.17
7.5	0.875061	26.4
0.75	-0.124939	30.62
0.075	-1.12494	34.33
	Slope	-3.37524
	R²	0.998014
	PCR Efficiency (%)	97.8224
Primer specificity (melting curves)
Sample	Melting curves from various biological samples with the same primer pair
ihfB
msfGFP
maeA
